# Supplementary material for: Resistance Exercise, Electrical Muscle Stimulation, and Whole-Body Vibration in Older Adults: Systematic Review and Meta-Analysis of Randomized Controlled Trials
Source: J Clin Med. 2020 Sep 8;9(9):2902. doi: 10.3390/jcm9092902 (PMC7563530; doi:10.3390/jcm9092902)
Supplement: Supplementary file 1 [file jcm-09-02902-s001.zip]

Archive with 1 entries (1 files):
- jcm-902621-supplementary.xlsx
