# Supplementary material for: Resistance Exercise, Electrical Muscle Stimulation, and Whole-Body Vibration in Older Adults: Systematic Review and Meta-Analysis of Randomized Controlled Trials
Source: J Clin Med. 2020 Sep 8;9(9):2902. doi: 10.3390/jcm9092902 (PMC7563530; doi:10.3390/jcm9092902)
Supplement: Supplementary file 1 [file jcm-09-02902-s001.zip › jcm-902621-supplementary.xlsx]

## Sheet: Exercise
Study		Basic			Subgroups												RESISTANCE EXERCISE INTERVENTIONS																					Body mass						Skeletal muscle mass
																																						PRE			POST			PRE			POST
First author	Year	Sarcopenia as inclusion criteria	Interventon (Resistance, Vibration, Stimulation)	Control, Different exercise type, Nutrirional intervention, Education	Gender (M, F, Mixed)	NUMERUS	Body mass - MEAN	Body mass - SD	Body height - MEAN	Body height - SD	Fat mass - MEAN	Fat mass - SD	BMI - MEAN	BMI - SD	Age - MEAN	Age - SD	Type	Additional notes for type	Body part (full, upper, lower, trunk)	Exercise complexity	Duration (weeks)	Session duration (min)	Frequency	Intensity (%RM)	Intensity (%RPE)	Intensity (%Hrmax)	Intensity (other measures)	Intensity (Borg)	Volume (number of exercises)	Volume (sets)	Volume (repetitions)	Volume (duration)	Breaks (between series)	Breaks (between exercises or blocks)	Progression (yes/no)	Supervision (yes/no)	Adherence	Mean	SD	Units	Mean	SD	Units	Mean	SD	Units	Mean	SD	Units
Bonnefoy	2003	YES	Resistance	Memory traning	Mixed	20							27.6	0.86	83	1.05	Weights, elastics			Mixed		60	3							3	10				YES	YES
Bonnefoy	2003	YES	Control	Memory traning	Mixed	25							26.8	0.82	84	1.1
Bunout	2017	NO	Resistance	Control	Mixed	16	62.2	10.1	151.5	8.8	21.43	6.3			74.4	3.3	Bodyweight, Elastic		Full	Multi-joint	24	60	2												NO	YES	0.56
Bunout	2017	NO	Control	Control	Mixed	25	65.9	12.6	154.8	11.5	22.3	8.5			74.1	3.7
Carlsson	2011	NO	Resistance	Control	Mixed	41	65.3	14.3	161	9.3	30.7	9.3	25.2	4.4	85.3	5.5	Weights		Lower limb	Mixed	13	45	2.5	70					2	2	10				YES	YES	0.79	65.3	14.3	kg	65.3	12.1	kg
Carlsson	2011	NO	Control	Control	Mixed	47	65.4	16.1	162	8.9	30.6	9.8	24.6	4.9	85.4	7.22																						65.4	16.1	kg	66.5	13.9	kg
Cebrià I Iranzo	2018	YES	Resistance	Control	Mixed	11	71.8	16.4	151.7	8.2			31.4	7.5	82.6	9.1	Weights		Full	Single-joint	12		2	50					10	1	12				NO	YES
Cebrià I Iranzo	2018	YES	Control	Control	Mixed	17	70.1	14.6	149.8	8.5			31.2	5.9	81.2	5.4
Chen	2018	YES	Resistance	Control	F	17	66.3	12.1			27.12	7.28			66.7	5.3	Ketebell		Full	Multi-joint	8	60	2	65					11	3	10				YES	YES		66.32	12.11	kg	66.2	12.02	kg	20.99	3	kg	21.16	2.87	kg
Chen	2018	YES	Control	Control	F	16	65.9	9.9			28.41	6.22			68.3	2.8																						65.94	9.98	kg	66.19	10.1	kg	19.99	2.74	kg	19.7	2.74	kg
Chen	2017	YES	Resistance	Control	Mixed	15	70.3	11.2					28.3	4.4	68.9	4.4	Weights		Full	Mixed	8	60	2	65					10	3	10		150		YES	YES		70.3	11.2	kg	69.7	10.6	kg	22.9	4	kg	23.1	4	kg
Chen	2017	YES	Control	Control	Mixed	15	69.2	9.6					29	3.9	68.6	3.1																						69.2	9.6	kg	69.4	9.6	kg	21.6	3.6	kg	20.9	3.5	kg
Cunha	2017	YES	Resistance	Control	F	21	68.4	13.8	159	7			27.1	4.3	66.6	5.1	Weights, Machine		Full	Mixed	12	30	3	70					8	1	12		150		YES	YES								17.1	1.3	kg	18	1.2	kg
Cunha	2017	YES	Resistance	Control	F	20	62.6	12.4	155	5			26.7	4.8	68.3	4.2	Weights, Machine			Mixed		50	3	70					8	3	12													16.9	1.5	kg	18	1.9	kg
Cunha	2017	YES	Control	Control	F	21	64.9	12.4	156	6			26.7	4.6	67.4	3.6																												16.6	1.8	kg	16.8	1.7	kg
DeBeliso	2005	NO	Resistance	Control	Mixed	18	66.3	22.7	165.3	8.8					71.2	5.4	Machine	Fixed	Full	Mixed	18	60	3	75					8	3	9		150		NO	YES	0.72
DeBeliso	2005	NO	Resistance	Control	Mixed	21	72.2	11.1	160.7	11.7					70.2	4.4	Machine	Periodised	Full	Mixed	18	60	3	75					8	3	9		150		YES	YES	0.81
DeBeliso	2005	NO	Control	Control	Mixed	21	71.3	11.5	164.3	7.6					72.7	5.4
DeVos	2005	NO	Resistance	Control	Mixed	28	71.06	13.08	165.1	11	46.65	10.26	26	3.3	69	4.5	Machine	Explosive	Full	Mixed	10		2	80					5	2.5	8				YES	YES	0.9
DeVos	2005	NO	Resistance	Control	Mixed	28	72.38	13.61	165.1	6.9	46.64	9.04	26.5	3.9	68.1	4.5	Machine	Explosive	Full	Mixed	10		2	50					5	2.5	8				YES	YES	0.88
DeVos	2005	NO	Resistance	Control	Mixed	28	71.89	14.21	165.3	10.6	45.76	10.28	26.2	3.7	69.4	5.8	Machine	Explosive	Full	Mixed	10		2	20					5	2.5	8				YES	YES	0.92
DeVos	2005	NO	Control	Control	Mixed	28	70.43	13.28	166.7	7.9	46.22	9.94	25.2	3.8	67.6	6
Dong	2019	YES	Resistance	Control	Mixed	21	52.03	9.26							59	15.5	Bodyweight, Elastic balls		Full	Single-joint	12	90	3												YES	YES								21.19	3.65	kg	21.2	3.93	kg
Dong	2019	YES	Control	Control	Mixed	20	54.44	9.55							62.5	7.5																												21.06	3.12	kg	21.21	2.97	kg
Fragala	2014	NO	Resistance	Control	Mixed	13	84.5	20.8	171	11	36.2	9.2	28.2	5.5	70.8	6.8	Weights, Machine, Bodyweight		Full	Mixed	6	75	2					13	7	3	12				YES	YES
Fragala	2014	NO	Control	Control	Mixed	12	78.5	17.9	167	8	35.2	9.5	28.2	5.5	69.6	5.5
Frontera	2003	NO	Resistance	Control	F	7	60.3	8.8					23.7	3.6	73.7	3.4	Machine		Lower limb	Single-joint	12		3	75					2	4	8				YES	YES
Frontera	2003	NO	Control	Control	F	7	58.3	3.8					23.2	1.6	74.3	3.8
Giné-Garriga	2010	NO	Resistance	Control	Mixed	22	71.5	13.2	159.7	10			27.9	3.6	83.9	2.8	Bodyweight		Lower limb	Mixed	12	45	1					13	10	2	10				YES	YES	0.9
Giné-Garriga	2010	NO	Control	Control	Mixed	19	72	14	158.6	9.9			28.6	5.3	84.1	3
Gualano	2014	NO	Resistance	Control	F	15	66.8	9.1	154	4	39.8	3.7	28.2	3.6	63.6	3.6	Weights, machines		Full	Multi-joint	24		2	75					7	3	10				YES	YES	0.84
Gualano	2014	NO	Control	Control	F	15	63.4	8.8	155	7	36.4	5.5	26.8	5.5	66.3	6
Heisterberg	2018	NO	Resistance	Control	M	18	83	12	177	8			26	3	72	5	Machine		Lower limb	Mixed	24		3	75					3	4	10		60	180	YES	YES
Heisterberg	2018	NO	Control	Control	M	20	83	11	178	6			26	2	72	5
Hong	2017	NO	Resistance	Control	Mixed	11	63.4	11.8	156	7.1					82.2	5.6	Bodyweight		Full	Mixed	12	30	3					11-15	8	3	10		60		YES	YES		63.3	11.8	kg	63.1	11.3	kg	16.5	3.1	kg	17.2	2.4	kg
Hong	2017	NO	Control	Control	Mixed	12	63.4	9.8	155.1	6.4					81.5	4.4																						63.4	9.8	kg	62.6	8.5	kg	15.8	2.8	kg	15.9	2.7	kg
Huang	2017	YES	Resistance	Control	F	18	62.13	8.11			41.66	7.65	27.31	3.74	68.89	4.91	Elastic		Full	Mixed	12	40	3					13	8	3	10				YES	YES		62.13	8.11	kg	61.88	9.18	kg
Huang	2017	YES	Control	Control	F	17	66.45	8.3			42.39	6.07	28.96	3.49	69.53	5.09																						66.45	8.3	kg	66.35	7.97	kg
Ikezoe	2005	NO	Resistance	Control	F	13	46.9	6.2	144.4	5.2			22.5	2.8	81.3	6.2	Weights		Lower limb	Single-joint	52	20	5					13	3	1	10				YES	YES
Ikezoe	2005	NO	Control	Control	F	15	46.9	5.3	143.4	6			23.1	3.4	79.5	5.1
Jung	2019	YES	Resistance	Control	F	13	50.8	4.8	152.7	4.1	33.3	2	21.8	1.5	75	3.9	Weight, Bodyweight		Full	Mixed	12	10-75	3			60-80%									YES	Unknown		50.9	4.7	kg	50	4.8	kg
Jung	2019	YES	Control	Control	F	13	51.7	5.5	153.6	4.2	34.1	2.6	21.9	1.5	74.9	5.2																						52	5.1	kg	52.4	4.7	kg
Kim	2012	YES	Resistance	Education	F	36	41.1	4.7	147.1	6.7			18.9	2	79	2.9	Mixed		Full	Mixed	12	60	2					13	12	1	8				YES	YES
Kim	2012	YES	Control	Education	F	37	40.4	3.9	146.5	4.9			18.8	1.7	79.2	2.8
Kim	2013	YES	Resistance	Education	F	32	41.5	4.5	145.9	5.8	28.1	4.2			79.6	4.2	Weights		Lower limb	Single-joint	12	60	2					13	5	2	10				YES	YES
Kim	2013	YES	Control	Education	F	32	42.7	5	145.9	5.4	30.3	3.6			80.2	5.6
Kim	2016	YES	Resistance	Education	F	35	55	7.1	146.2	7.2	37	4.1	25.1	2.5	81.4	4.3	Bodyweight, elastic, machine		Full	Mixed	12	60	2						5	3	10				YES	Unknown
Kim	2016	YES	Control	Education	F	34	56.9	6.2	148.2	4.4	38.5	4.9	24.3	2.8	81.1	5.1
Krause	2019	NO	Resistance	Control	Mixed	10	73.6	12.15	171	7			25	2.8	63.9	3.9	Bodyweight, elastics		Full	Mixed	12	50	3						5	4	10		30		YES	YES	0.85
Krause	2019	NO	Control	Control	Mixed	10	73.3	11.5	166	9			26.3	2.5	63.8	4.5
Kryger	2007	NO	Resistance	Control	Mixed	11	59.5	3.1	159.1	2.1					88.5	1	Machine		Lower limb	Single-joint	12	45	3	80					2	3	8				YES	YES
Kryger	2007	NO	Control	Control	Mixed	12	57.2	2.3	159.8	2					90.9	1.1
Liao	2017	YES	Resistance	Control	F	25	63.6	6.99	152	6	43.1	5.14	27.32	3.33	66.39	4.49	Elastics		Full	Mixed	12	40	3					13	6	3	10				YES	YES
Liao	2017	YES	Control	Control	F	21	67.47	8.51	151	6	44.82	5.52	28.19	3.27	68.42	5.86
Lichtenberg	2020	YES	Resistance	Control	M	19	74.7	10.1	172.8	5.2					77.8	3.6	Machine	Progresed and periodised	Full	Mixed	12	50	2										90	120	YES	YES	0.95
Lichtenberg	2020	YES	Control	Control	M	21	70.2	7.1	169.2	5.5					79.2	4.7
Martins	2015	NO	Resistance	Control	Mixed	20	68.7	7.8	161	9			26.8	3.2	69.1	6.3	Elastics		Full	Single-joint	8		2	65					7	2.5	15			120	YES	YES
Martins	2015	NO	Control	Control	Mixed	20	72.7	11.7	164	10			27.5	2.5	66.2	6.6
Matsufuji	2015	NO	Resistance	Stretching	Mixed	6	55.9	12.1	161	9					68	5.5	Bodyweight	Chair exercise	Lower limb	Multi-joint	12	15	3						1	5	15				NO	YES
Matsufuji	2015	NO	Control	Stretching	Mixed	11	59.1	13	164	10					69	5.2
Miszko	2003	NO	Resistance	Control	Mixed	13	80.2	24	170.9	9.8	29.23	10.3			72.8	5.4	Machine	Strength	Full	Mixed	16		3	80					8	3	7				YES	Unknown
Miszko	2003	NO	Resistance	Control	Mixed	11	79.73	15.7	170.4	11.3	29.05	7.3			72.3	6.7	Machine	Power	Full	Mixed	16
Miszko	2003	NO	Control	Control	Mixed	15	68.22	13.5	169.9	10	26.77	6.2			72.4	7.2
Mueller	2009	NO	Resistance	Cognitive tranining	Mixed	23	67.7	12.5	167	9.6	26.7	8.9	24.3	4.8	80.1	3.8	Machine		Lower limb	Single-joint	12	45	2					13	4	3	10				YES	YES	0.89
Mueller	2009	NO	Resistance	Cognitive tranining	Mixed	23	66.1	8.2	168	9.6	26.5	7.2	23.5	2.7	80.3	3.3	Eccentric Ergometer		Lower limb	Multi-joint	12	45	2				20% maxP		1			20			YES	YES	0.89
Mueller	2009	NO	Control	Cognitive tranining	Mixed	16	70.5	11.2	166	12	29.3	8.4	25.6	3.6	81.8	3.2
Oesen	2015	NO	Resistance	Cognitive tranining	Mixed	37	72.5	9.7	158	9			28.9	3.7	83	5.5	Elastic		Full	Mixed	24	60	2						9	2	15				YES	YES	0.71
Oesen	2015	NO	Control	Cognitive tranining	Mixed	35	73	15.2	159	8			28.9	5	83.4	5.6
Piastra	2018	YES	Resistance	Postural training	F	33	63.86	1.75	162	2					69.9	2.7	Bodyweight, low weights		Full	Unknown	36	60					Low/moderate																	17.2	1.1	kg	18.9	1.2	kg
Piastra	2018	YES	Control	Postural training	F	33	63.77	2.15	159	1					70	2.8																												17.7	1.2	kg	17.5	1.1	kg
Reid	2008	NO	Resistance	Stretching	Mixed	22	80.9	13					29.8	6	72.3	6	Machine	Power (leg press)	Lower limb	Multi-joint	12		3	70					1	3	8				YES	YES
Reid	2008	NO	Resistance	Stretching	Mixed	12	82	20					29.6	7	73.1	6	Machine	Slow (leg strength)	Lower limb	Multi-joint	12		3	70					1	3	8				YES	YES
Reid	2008	NO	Control	Stretching	Mixed	6	79.7	9					26.5	4	79.1	9
Reid	2008	NO	Resistance	Stretching	Mixed	22	82	20					29.6	7	73.1	6	Machine		Lower limb	Mixed	12		3	70					2	3	8				YES	YES	0.77
Reid	2008	NO	Resistance	Stretching	Mixed	23	80.9	14					29.8	6	72.3	6	Machine	Power training	Lower limb	Mixed	12		3	70					2	3	8				YES	YES	0.82
Reid	2008	NO	Control	Stretching	Mixed	12	70.2	11					26.5	4	79.7	9
Rhodes	2000	NO	Resistance	Control	F	20	68.4	12	160.9	5.5					68.8	3.2	Machine		Full	Mixed	12	60	3	75					6	3	8				NO	Partially	0.86	68.4	12	kg	68.5	12	kg
Rhodes	2000	NO	Control	Control	F	18	61.7	12.9	159.3	4.5					68.2	3.5																						61.7	12.9	kg	60.7	13.2	kg
Roelants	2004	NO	Resistance	Control	Mixed	20	70.4	13.5	161	5.4			26.9	3.6	63.9	3.6	Machine		Lower limb	Mixed	24		3	70					2	3	12				YES	YES
Roelants	2004	NO	Control	Control	Mixed	25	68.7	15	160.9	6.6			26.4	5.9	64.2	3.1
Scanlon	2014	NO	Resistance	Control	M	13	84.2	19.9	171.1	10.1	40	9	28.5	5.2	71.1	6.7	Unknown		Full	Mixed	6		2	75					8	3	10				YES	YES		84.2	19.9	kg	84.3	20.3	kg
Scanlon	2014	NO	Control	Control	M	12	76.5	18.2	166.5	7.9	35	9	27.5	5.6	70.1	5.5																						76.5	18.2	kg	76.8	18.4	kg
SerraRexach	2011	NO	Resistance	Control	Mixed	16	55.9	11.3	148	0			25.6	4.4	92	2	Machine, weights, elastics		Full	Mixed	8	50	3					13	6	2	10		90		YES	YES
SerraRexach	2011	NO	Control	Control	Mixed	16	60.9	11.3	149	9			27.3	4.8	92	2
Sousa	2013	NO	Resistance	Control	M	16	73.2	11.2							68.5	3.5	Weights		Full	Mixed	32		1	70					7	3	10				NO	NO		73.2	11.2	kg	72.2	11.7	kg
Sousa	2013	NO	Control	Control	M	17	77.6	8.7							67	5.8																						77.6	76.9	kg	77.4	8.7	kg
Standberg	2018	NO	Resistance	Control	F	21											Machines, Weights		Full	Multi-joint	24		2	80					6	3	10		120	180	YES	YES
Standberg	2018	NO	Control	Control	F	21
Strasser	2019	NO	Resistance	Control	Mixed	41	74.2	12.1	160	7			29.1	4	81.4	6.4	Elastics		Full	Mixed	18	40	2						9	1.5	15				YES	YES
Strasser	2019	NO	Control	Control	Mixed	40	70.2	9.9	158	7			28.2	4.7	83.9	5.8																			sets
Su	2015	NO	Resistance	Control	Mixed	16											Weighted tai chi		Full	Multi-joint	16	60	4.5												Unknown	Unknown
Su	2015	NO	Control	Control	Mixed	16
Tsuzuku	2018	NO	Resistance	Control	Mixed	42	57.2	9.9					23.2	2.6	72.5	2.1	Bodyweight		Full	Multi-joint	12		3						3	2	16				YES	YES
Tsuzuku	2018	NO	Control	Control	Mixed	44	55.7	9.6					22.4	2.4	73.2	2.1
Vasconcelos	2016	YES	Resistance	Control	F	14	73	6.5	150	4			32	2.3	72	4.6	Mixed progressive		Lower limb	Mixed	10	60	2	40-75					8	2	10				YES	YES	0.85
Vasconcelos	2016	YES	Control	Control	F	14	76	6.7	150	5			33	2.9	72	3.6
Villareal	2017	NO	Resistance	Control	Mixed	40	101.8	2.9			44.3	1.5	36.7	5.8	70	5	Machines		Full	Mixed	26	60	3	75					9	2	10				YES	YES		101.8	2.9	kg	93.3	3.2	kg
Villareal	2017	NO	Control	Control	Mixed	40	97.9	2.9			43	1.5	36.7	5	70	5																						97.9	2.9	kg	97	3	kg
Yamada	2019	NO	Resistance	Control	Mixed	21	52.3	9.6	151.5	9.7	14.6	5.4	22.6	3	84.7	5.1	Bodyweight, elastic		Lower limb	Single-joint	12	30	2	50					7	3	20				Unknown	Partially	0.81
Yamada	2019	NO	Control	Control	Mixed	26	49.7	8.9	151.9	9	12.1	5.6	21.2	2.9	83.9	5.7
Yoon	2017	NO	Resistance	Heat stress treatment	F	6	54.5	6.1	153.4	1.69			23.13	2.18	72.7	2.7	Machine		Lower limb	Single-joint	12		3	60					1	3	16		60		YES	Unknown
Yoon	2017	NO	Control	Heat stress treatment	F	7	58.1	5.1	156.5	2.76			23.74	1.86	70.43	3.1
Yu	2013	NO	Resistance	Control	Mixed	12	64.3	7	160.5	6.9					65.5	4.5	Elastics		Lower-limb	Single-joint	5		3				Mild to moderate		5	2					NO	Unknown
Yu	2013	NO	Control	Control	Mixed	12	60.2	5.7	159.4	7.6					65	3.4
Zhu	2019	YES	Resistance	Control	Mixed	40	45.3	6.6	155.1	8.1			18.8	1.9	74.5	7.1	Elastics				12	50	3												YES	YES	0.953
Zhu	2019	YES	Control	Control	Mixed	37	45	7.8	153.7	8.6			18.9	2.2	72.2	6.6
[truncated: 163 more columns]

## Sheet: Vibration
Study		Basic			Subgroups												VIBRATION INTERVENTIONS																									Body mass						Skeletal muscle mass
																																										PRE			POST			PRE
First author	Year	Sarcopenia as inclusion criteria	Interventon (Resistance, Vibration, Stimulation)	Control, Different exercise type, Nutrirional intervention, Education	Gender (M, F, Both)	Numerus of the subgroup	Body mass - MEAN	Body mass - SD	Body height - MEAN	Body height - SD	Fat mass - MEAN	Fat mass - SD	BMI - MEAN	BMI - SD	Age - MEAN	Age - SD	Type	Additional notes for type	Body part (full, upper, lower, trunk)	Exercise complexity	Duration (weeks)	Session duration (min)	Frequency	Intensity (%RM)	Intensity (%RPE)	Intensity (%Hrmax)	Intensity (other measures)	Intensity (Borg)	Volume (number of exercises)	Volume (sets)	Volume (repetitions)	Volume (duration)	Frequency	Amplitude	Modalitiy		Breaks (between series)	Breaks (between exercises or blocks)	Progression (yes/no)	Supervision (yes/no)	Adherence	Mean	SD	Units	Mean	SD	Units	Mean	SD
Bogaerts	2007	NO	Vibration	Control	Mixed	25	79.9	9.8					27	3.5	66.9	3.5	Vibration				44	40	3						6	2		30-60 s	35-40	5	Dynamic				YES	YES	0.876
Bogaerts	2007	NO	Control	Control	Mixed	32	80.6	9.1					26.9	2.9	68.6	5.5
Bogaerts	2009	NO	Vibration	Control	Mixed	70									66.8	5.2	Vibration				44	40	3						6	2		30-60 s	35-40	5	Dynamic				YES	YES	87.9
Bogaerts	2009	NO	Control	Control	Mixed	61									66.8	5.2
Gomez-Cabello	2013	NO	Vibration	Control	Mixed	24	67.92	11.27	159.54	9.42			26.61	3.24	75.17	4.7	Vibration				11		3						1	10		45s	40	2			60		Unknown	YES		67.92	11.27	kg	67.63	10.71	kg
Gomez-Cabello	2013	NO	Control	Control	Mixed	25	68.42	11.31	157.09	9.57			27.71	3.86	74.84	4.85																										68.42	11.31	kg	68.45	11.44	kg
Machado	2010	NO	Vibration	Control	F	13	63.7	10.4	149.2	4.5			28.6	4	79.3	7.3	Vibration				10	7-20	4						4	1-2		30-60 s	20-40	2-4 mm	Dynamic		180	180	YES	YES	0.948
Machado	2010	NO	Control	Control	F	10	72.5	13.6	156.6	5.2			29.4	4.6	76.2	8.4
Marin-Casales	2015	NO	Vibration	Control	F	14	78.1	13.5	156.7	5.2			31.9	5.6	60.1	5.8	Vibration				12		3							6-8		60 s	35	4	Dynamic		60		YES	Unknown
Marin-Casales	2015	NO	Control	Control	F	10	72.7	10.1	157.4	4.2			29.3	3.9	59.8	6.2
Roelants	2004	NO	Vibration	Control	Mixed	24	66.5	8.9	159.5	5.2			26.2	3.8	64.6	3.5	Vibration				24	25	3						9	1		60	40	5	Mixed		5		YES	YES
Roelants	2004	NO	Control	Control	Mixed	25	68.7	15	160.9	6.6			26.4	5.9	64.2	3.1
Santin-Medeiros	2015	NO	Vibration	Control	F	19									82.4	5.7	Vibration				32	6	2						6	1		30 s	20	2	Dynamic		30		YES	YES
Santin-Medeiros	2015	NO	Control	Control	F	18									82.4	5.7
Verschueren	2011	NO	Vibration	Control	F	28	63.7	11.5	155.3	6.1			26.4	4.4	79.8	5.3	Vibration				24	12	3						2-5			15-60 s	30-40	1,6-2,2 g	Dynamic		60		YES	YES	0.9
Verschueren	2011	NO	Control	Control	F	28	68.4	11.8	157.7	7.3			27.4	3.7	79.6	5.2
Von Stengel	2010	NO	Vibration	Control	F	46	69.1	11.8	161.4	4.5	35.9	6.2	26.5	4.2	68.8	3.6	Vibration				78	60	2			70-80						60 s	25-35	1,7-2 mm	Dynamic		60		YES	NO		68.8	11.9	kg	68.8	6.2	kg
Von Stengel	2010	NO	Control	Control	F	48	71.2	13.4	160.9	5.3	38	6.3	27.5	5	68.1	2.7																										70.6	13.5	kg	71.4	13.8	kg
Wei	2016	NO	Vibration	Control	Mixed	20	56.3	10.3	153.4	8.4			23.85	3.41	78	4	Vibration				12		3						1	4	3600	180 s	20	4 mm	Static				NO	YES
Wei	2016	NO	Vibration	Control	Mixed	20	56.9	6.4	156.1	8.8			23.44	2.47	75	6	Vibration				12		3						1	4	3600	90 s	40	5 mm	Static				NO	YES
Wei	2016	NO	Vibration	Control	Mixed	20	56.6	9.4	152.9	8.7			24.22	3.56	74	5	Vibration				12		3						1	4	3600	6 s	60	6 mm	Static				NO	YES
Wei	2016	NO	Control	Control	Mixed	20	55.3	8.4	152.1	8.3			23.83	2.65	76	6
Wei	2018	NO	Vibration	Control	Mixed	6	52.35	5.8	152.5	7.4			22.65	3.32	73.6	4	Vibration				12		3							4	3600	90 s	40	5 mm	Static				NO	YES
Wei	2018	NO	Control	Control	Mixed	6	53.3	4.5	156.6	5.4			21.71	1.69	74.8	6
[truncated: 166 more columns]

## Sheet: ElectricalStim
Study		Basic			Subgroups												RESISTANCE EXERCISE INTERVENTIONS																	Body mass						Skeletal muscle mass						Body fat mass
																																		PRE			POST			PRE			POST			PRE			POST
First author	Year	Sarcopenia as inclusion criteria	Interventon (Resistance, Vibration, Stimulation)	Control, Different exercise type, Nutrirional intervention, Education	Gender (M, F, Mixed)	Numerus of the subgroup	Body mass - MEAN	Body mass - SD	Body height - MEAN	Body height - SD	Fat mass - MEAN	Fat mass - SD	BMI - MEAN	BMI - SD	Age - MEAN	Age - SD	Type	Additional notes for type	Body part (full, upper, lower, trunk)	Complexity	Duration (weeks)	Session duration (min)	Frequency	Intensity	Stimulation frequency	Impulse width	Stimulation duration	Break	Volume (duration)	Stimulated area	Progression (yes/no)	Supervision (yes/no)	Adherence	Mean	SD	Units	Mean	SD	Units	Mean	SD	Units	Mean	SD	Units	Mean	SD	Units	Mean
Kemmler	2016	NO	ES	Control	F	24	63.1	5.2	159	5.4					77.3	4.9	Whole-body		Full		26	20	1	Subjective: Hard	85 Hz	350 us	5s	4s	20 min		YES	YES														37.3	1.9	%	36.9
Kemmler	2016	NO	Control	Control	F	22	61.4	5.2	157.8	6.4					77.4	4.9																														36.4	1.9	%	36.12
Kemmler	2013	NO	ES	Exercising controls	F	23	59.3	6.2	162.7	5			22.3	1.1	74.7	3.9	Whole-body		Full		54	20	1	14-16 BORG	85 Hz	350 us	5s	4s	20 min	2800 cm2	YES	YES
Kemmler	2013	NO	Control	Exercising controls	F	23	59.4	5.1	163.5	4.4			22.2	1.2	74.7	3.9
Kemmler	2014	NO	ES	Exercising controls	F	32							22.1	1.5	74.7	3.7	Whole-body		Full		54	20	1	14-16 BORG	85 Hz	350 us	5s	4s	20 min	2800 cm2	YES	YES
Kemmler	2014	NO	Control	Exercising controls	F	28							22.1	1.2	74.7	4.4
Bezerra	2011	NO	ES	Control	Mixed	20	72.5	14	167.2	5.5					65.5	5	Quadiceps		Lower limb		6		3	40-10 mA	100 Hz	400 us	5s	5s		90 cm	NO	Unknown
Bezzera	2011	NO	Control	Control	Mixed	20	75.4	13.3	168.8	10					69.9	5.4
[truncated: 158 more columns]
